# Supplementary material for: Structural and Evolutionary Analysis of Saci2-Like LTR Retrotransposons in Diphyllobothriidean Tapeworms
Source: Int J Mol Sci. 2025 Sep 17;26(18):9061. doi: 10.3390/ijms26189061 (PMC12471100; doi:10.3390/ijms26189061)
Supplement: Supplementary file 1 [file ijms-26-09061-s001.zip]

Archive with 2 entries (2 files):
- Sparganum Rn_Suppl Table.xlsx
- Sparganum Rn_Suppl Figs-IJSM.pptx
