# Supplementary material for: Structural and Evolutionary Analysis of Saci2-Like LTR Retrotransposons in Diphyllobothriidean Tapeworms
Source: Int J Mol Sci. 2025 Sep 17;26(18):9061. doi: 10.3390/ijms26189061 (PMC12471100; doi:10.3390/ijms26189061)
Supplement: Supplementary file 1 [file ijms-26-09061-s001.zip › Sparganum Rn_Suppl Table.xlsx]

## Sheet: Suppl Table S1
	Supplemental Table S1. Saci2-like LTR retrotransposons identified in Spirometra erinaceieuropei.
	Element	Copy No.a	Protein Id.b	Genomic Contig				Length		% Idnetity between LTRsc	ORFd	TSD	Comment
				Accession No.	Position	Orientation		Full	5′-LTR/3′-LTR
	Se_Saci2-1	1	VZI17410.1	CACRXP010000140.1	725680 – 730133	+		4454	330/-	ND		CTTA/-	Deletion 3′-LTR.
		2	VZI35137.1	CACRXP010000411.1	271690 – 276423	-		4734	330/331	0.97		CAAC/CAAC
		3	VZI09978.1	CACRXP010000083.1	1593906 – 1598805	-		4900	329/329	0.98		AGTC/AGTC
		4	VZI13897.1	CACRXP010000109.1	1327539 – 1332443	-		4905	331/331	0.96		GCCT/GCCT
		5	VZI30913.1	CACRXP010000321.1	199918 – 204817	+		4900	331/331	0.96		GTCA/GTCA
		6	VZH94052.1	CACRXP010000009.1	1565172 – 1570039	-		4872	311/330	0.99		-/GTTG	A 19-bp deletion at 5′ end of 5′-LTR.
		7	VZI11431.1	CACRXP010000094.1	258136 – 263026	-		4891	330/330	0.98		CTAT/CTAT
		8	VZI49306.1	CACRXP010001086.1	156732 – 152421	-		4312	333/-	ND		GCAC/-	Deletion of 3′-LTR.
		9	VZI20025.1	CACRXP010000161.1	607323 – 612234	+		4912	331/331	0.95		GAAT/GAAT
		10	VZH99630.1	CACRXP010000027.1	971178 – 975948	-		4771	334/332	0.83		GACT/GACA
		Consensus sequence						4906	331/331	1	4,224 bp/1,407 aa
	Se_Saci2-2	1	VZI38182.1	CACRXP010000493.1	243368 – 248564	+		5197	525/524	0.99		TTTC/TTTC
		2	VZI40767.1	CACRXP010000569.1	259112 – 264299	+		5188	520/522	0.99		TATA/TATA
		3	VZI12710.1	CACRXP010000102.1	1392905 – 1398045	-		5141	475/522	0.99		-/AAAT	A 47-bp assembly gap at 5′ end of 5′-LTR.
		4	VZI42587.1	CACRXP010000633.1	370409 – 375303	-		4895	521/231	0.87		TCAA/-	A 290-bp deletion at 3′ end of 3′-LTR.
		5	VZI42386.1	CACRXP010000624.1	334111 – 339257	+		5147	521/521	0.96		GGAA/GGAA
		6	VZI47496.1	CACRXP010000908.1	134955 – 140097	-		5143	516/518	0.97		CACT/CACT
		7	VZH90331.1	CACRXP010000002.1	5129965 – 5138712	-		8747	519/521	0.99		ACGT/CCGT
		8	VZH97045.1	CACRXP010000018.1	1411333 – 1416546	+		5214	521/560	0.91		CTGG/CTGG
		Consensus sequence						5190	521/522	0.99	4,212 bp/1,403 aa
	Se_Saci2-3	1	VZI48393.1	CACRXP010000989.1	36872 – 42000	+		5129	497/497	0.98		GTAT/GTAT
		2	VZI33773.1	CACRXP010000379.1	301921 – 307044	-		5124	494/495	0.98		AGGT/AGGT
		3	VZI48537.1	CACRXP010001003.1	77463 – 82565	+		5103	494/494	1		CACT/CTCT
		4	VZI04426.1	CACRXP010000050.1	1375179 – 1380300	-		5122	494/494	0.99		CTCT/CTCT
		5	VZI48241.1	CACRXP010000975.1	102373 – 106956	-		4584	-/497	ND		-/CCAG	Loss of 5′-LTR due to assembly gaps.
		6	VZH90269.1	CACRXP010000002.1	3081045 – 3085633	+		4589	496/-	ND		ATAC/-	Deletion of 3′-LTR.
		Consensus sequence						5124	495/494	0.98	4272 bp/1423 aa
	Se_Saci2-4	1	VZI47949.1	CACRXP010000946.1	64463 – 69555	-		5093	478/478	0.99		GGGG/GGGG
		2	No Prot. ID	CACRXP010000049.1	687611 – 692702	-		5092	478/477	0.99		GTAT/GTAT
		3	VZI43825.1	CACRXP010000690.1	255984 – 261074	-		5091	478/478	0.99		GGTT/GGTT
		4	VZI33013.1	CACRXP010000363.1	55094 – 60187	+		5094	478/478	0.99		ATAT/ATAT
		5	No Prot. ID	CACRXP010000231.1	108438 – 113562	+		5125	478/477	0.99		CACA/CACT
		6	VZH94529.1	CACRXP010000010.1	1567044 – 1572120	+		5077	475/475	0.99		AAAT/AAAT
		7	No Prot ID	CACRXP010001526.1	42885 – 52831	+		5074	475/475	0.94		GGCT/GGCC	A 4822-bp insertion in interanl region; A 51-bp insertion in 3′-LTR .
		8	No Prot ID	CACRXP010000215.1	813753 – 822413	+		4921	318/477	0.98		AGCA/AGCA	A 159-bp assembly gap in 5′-LTR.
		9	No Prot ID	CACRXP010000057.1	848748 – 853572	-		4762	151/478	0.99		-/CTGG	A 327-bp assemly gap in 5′-LTR.
		10	VZH99627.1	CACRXP010000027.1	959221 – 964274	-		5054	476/476	0.98		TGTT/TGTT
		11	No Prot ID	CACRXP010000439.1	150590 – 155505	+		4916	481/309	0.97		ATAC/-	A 172-bp deletion in 3′-LTR.
		Consensus sequence						5092	477/477	0.99	4278 bp/1425 aa
	Se_Saci2-5	1	VZI30363.1	CACRXP010000309.1	275406 – 280344	+		4939	404/404	0.99		ATCT/ATCT
		2	VZI05410.1	CACRXP010000056.1	1366780 – 1371718	+		4937	404/404	0.99		GTTG/GTTG
		3	VZI04571.1	CACRXP010000051.1	905239 – 910172	+		4934	402/402	1		GCTG/GCTG
		4	VZI11331.1	CACRXP010000093.1	231290 – 236228	+		4939	404/404	0.97		ACGG/CCGG
		5	VZI01083.1	CACRXP010000034.1	948653 – 953557	+		4909	404/404	0.98		GGTG/GGTG
		6	VZH94089.1	CACRXP010000009.1	2241235 – 2246231	+		4422	404/404	0.99		TAGG/TAGG
		7	VZI33480.1	CACRXP010000373.1	147781 – 153252	+		5177	403/403	0.98		CAAC/CAAC
		Consensus sequence						4939	404/404	1	4245 bp/1414 aa
	Se_Saci2-6a	1	VZI46665.1	CACRXP010000848.1	101564 – 106615	+		5052	447/447	0.99		GTCA/GTCA
		2	VZI21710.1	CACRXP010000177.1	308121 – 313174	+		5054	449/449	1		GTAC/GTAC
		3	VZI41230.1	CACRXP010000584.1	71006 – 76063	+		5058	450/450	1	4329 bp/1442 aa	GTTG/GTTG
		4	VZI19784.1	CACRXP010000159.1	1044839 – 1051489	-		4684	447/405	0.99		TCTA/TCTA	A 42-bp assembly gap at 5′end of 3′-LTR.
		Consensus sequence						5056	449/449	1	4329 bp/1442 aa
	Se_Saci2-6b	1	VZI49978.1	CACRXP010001169.1	56067 – 61133	+		5067	454/455	0.98		GGGT/GGTA
		2	VZI38889.1	CACRXP010000514.1	225894 – 234838	-		8945	454/454	0.98		GTTT/GTTT	A 3886-bp insertion in intenal region.
		3	VZI40226.1	CACRXP010000556.1	393933 – 398997	+		5065	452/452	0.99		AGGG/AGGG
		4	VZI18205.1	CACRXP010000145.1	763839 – 768867	+		5064	452/452	0.99		GCGC/TTCC
		5	VZI40967.1	CACRXP010000574.1	212175 – 217236	+		5062	452/452	0.98		TATC/TATC
		6	VZI23066.1	CACRXP010000190.1	208385 – 213433	+		5049	453/453	0.98		CACT/AGTA
		7	VZH97142.1	CACRXP010000018.1	2552521 – 2557518	+		4998	478/477	0.98		AGAT/AGAT	Insertion of a short tandem repeat in 5′- and 3′-LTRs.
		8	VZI23851.1	CACRXP010000199.1	276430 – 281198	+		4769	453/454	0.98		ATAT/ATAT
		Consensus sequence						5062	452/452	1	4314 bp/1437 aa
	Se_Saci2-7	1	VZI50262.1	CACRXP010001208.1	64575 – 69391	-		4817	364/362	0.98		GCAG/ATTG
		2	VZI49452.1	CACRXP010001107.1	130846 – 135816	-		4971	361/361	0.98		GTAT/GTAT
		3	VZI22959.1	CACRXP010000188.1	938019 – 942969	+		4951	364/365	0.98		TATT/CATT
		4	VZI07407.1	CACRXP010000067.1	1206408 – 1210506	-		4099	-/360	ND		-/TATT	Approximately 777-bp deletion at 5′ end.
		5	VZI26222.1	CACRXP010000235.1	482470 – 487112	-		4643	46/360	ND		-/GTAA	Loss of 5′-LTR due to assembly gaps.
		Consensus sequence						4942	361/360	0.99	3555 bp/1184 aa
	Se_Saci2-8	1	VZI49392.1	CACRXP010001099.1	75370 – 80114	+		4745	251/253	0.96		ACGA/ACGA
		2	VZH98725.1	CACRXP010000023.1	313307 – 317363	+		4057	254/-	ND		TGCA/-	Loss of 3′-LTR due to assembly gaps.
		3	No Prot. ID	CACRXP010000889.1	129637–133838	-		4202	-/250	ND		-/GAGG	Deletion of 5′-LTR.
		4	VZI16601.1	CACRXP010000133.1	1150734 – 1154955	+		4218	251/183	0.96		TCTA/AATT	A 67-bp deletion in 3′-LTR.
		5	No Prot. ID	CACRXP010000152.1	541746 – 546316	+		4571	253/255	0.87		TCTT/TCTT
		Consensus sequence						4740	251/251	0.97	4194 bp/1397 aa
	aOnly copies showing >90% cocerage against the consensus seqeucnes were analyzed.
	bA representative protein predicted in the internal region of each retrotransposon copy by original submitter in the GenBank.
	cInsertions/deletions listed in 'Comment' column were removed to calculate the % identity between 5′- and 3′-LTR sequences. ND, not determined.
	dOpen reading frames (ORFs) were predicted using the ORFFinder program and only those encoding complete Gag , Pol, or Gag-Pol proteins are presented.

## Sheet: Suppl Table S2
	Supplemental Table S2. Saci2-like LTR retrotransposons identified in Sparaganum proliferum.
	Element	Copy No.a	Genomic Contig				Length		% Idnetity between LTRsc	ORFd	TSD	Comment
			Accession No.	Position	Orientation		Full	5′-LTR/3′-LTR
	Sp_Saci2-1	1	CACRXO010000435.1	313921 – 318829	+		4909	334/334	0.97		TCGT/TCTT
		2	CACRXO010000024.1a	2845794 – 2850705	+		4912	334/331	0.95		GTCC/GTCG
		3	CACRXO010000024.1b	1101879 – 1106733	-		4855	329/329	0.98		GATG/GTTG
		4	CACRXO010000067.1	1969432 – 1974313	-		4882	327/327	0.86		GGAT/CTTT
		5	CACRXO010000410.1	93661 – 100096	+		6436	332/332	0.97		CTGA/CTGA	A 1528-bp insertion in internal region.
		6	CACRXO010000031.1	336163 – 341016	-		4854	327/296	0.84		GTTT/GTTT
		Consensus sequence					4919	332/331	0.98	4269 bp/1422 aa
	Sp_Saci2-2	1	CACRXO010000008.1	2548571 – 2554223	+		5653	521/521	0.99		CGAC/CGAC
	Sp_Saci2-3	1	CACRXO010000037.1	23481 – 28604	-		5124	496/496	0.99		CCTT/CCTT
			CACRXO010000080.1	233368 – 238149	+		4782	496/151	0.98		GTGG/-	Deletion at 3′ end of 3′-LTR.
	Sp_Saci2-4	1	CACRXO010000165.1	1131434 – 1136236	-		4803	485/204	0.96		CTTA/-	Loss at 3′ end of 3′-LTR due to assembly gaps.
	Sp_Saci2-5	1	CACRXO010000136.1	489940 – 494851	-		4912	404/394	0.97		GACC/GACC	A 10-bp insertin in 5′-LTR.
		2	CACRXO010000224.1	288017 – 292953	+		4937	403/403	0.98		CGGA/GGAC
		3	CACRXO010000002.1	4146504 – 4151572	+		5069	396/394	0.97		TGTT/TGTT
		4	CACRXO010000105.1	1380969 – 1385844	-		4876	360/404	0.87		-/GTCA	A 41-bp in 5′-LTR.
		5	CACRXO010000251.1	762534 – 767653	+		5120	396/396	0.98		GTTG/GTTG	A 235-bp insertion in 5′-LTR.
		Consensus sequence					4940	404/404	0.98	4281 bp/1426 aa
	Sp_Saci2-6	1	CACRXO010000328.1	162557 – 167618	+		5062	452/452	0.99		GGTG/GGTG
		2	CACRXO010001213.1	13399 – 18465	-		5067	448/78	ND		AAGG/-	Loss at 3′ end of 3′-LTR due to assembly gaps.
		3	CACRXO010000169.1	340615 – 345679	-		5065	455/454	0.94		AGCC/AGCC
		4	CACRXO010000131.1	105425 – 110222	+		4875	451/263	0.97		GTTT/-	Deletion at 3′ end of 3′-LTR.
	Se_Saci2-7	1	CACRXO010000131.1	652126 – 656701	-		4576	25/364	ND		-/TATT	Deletion at 5′ end of 5′-LTR.
	Se_Saci2-8	1	CACRXO010000311.1	458231 – 462867	-		4637	193/219	0.88		-/ATGG	A 26-bp deletion at 5′ end of 5′-LTR.
		2	CACRXO010000020.1	2358696 – 2369437	+		4521	33/253	ND		-/AAAG	A 6,221-bp insertion in internal region; Deletion at 5′ end of 5′-LTR.
	aOnly copies showing >90% coverage against the consensus seqeucnes were analyzed.
	bA representative protein predicted in the internal region of each retrotransposon copy by original submitter in the GenBank.
	cInsertions/deletions listed in 'Comment' column were removed to calculate the % identity between 5′- and 3′-LTR sequences. ND, not determined.
	dOpen reading frames (ORFs) were predicted using the ORFFinder program, and only those encoding complete Gag , Pol, or Gag-Pol proteins are presented.

## Sheet: Suppl Table S3
	Supplemental Table S3. Nucleotide positions of cestode Saci2-like retrotransposons in alignment with the consensus Se_Saci2 elements.
	Element name	BLAST querya	Sequences analyzed in this study
			Int region	RT regionb	Number and donor organismc
	Saci2-1	332 - 4,575 (357 - 4,580)	394 - 4,303	1,617 - 2,927	32 (Se, 10; Sp, 6; Li, 13; and Ss, 3)
	Saci2-2	522 - 5,668 (363 - 4,574)	1,708 - 4,664	1,827 - 3,137	51 (Se, 12; Sp, 1; Li, 3; and Ss, 35)
	Saci2-3	496 - 4,630 (464 - 4,635)	1,677 - 4,626	1,789 - 3,099	20 (Se, 17; Sp, 2; and Ss, 1)
	Saci2-4	478 - 4,615 (343 - 4,620)	1,158 - 4,536	1,774 - 3,084	15 (Se, 12; Sp, 1; and Ss, 2)
	Saci2-5	405 - 4,535 (261 - 4,505)	1,422 - 4,333	1,689 - 2,999	33 (Se, 14; Sp, 5; and Li, 14)
	Saci2-6	453 - 4,610 (315 - 4,628)	783 - 4,598	1,761 - 3,071	28 (Se-ad, 3; Se-b, 13; Sp, 4; Li, 7; and Ss, 1)
	Saci2-7	361 - 4,582 (487 - 4,572)	1,398 - 4,430	1,738 - 3,048	26 (Se, 5; Sp, 1; Li, 11; and Ss, 9)
	Saci2-8	252 - 4,489 (267 - 4,460)	798 - 4,051	1,677 - 2,987	12 (Se, 10, and Sp, 2)
	aPositions of open reading frames in parentheses are provided for reference to facilitate comparison with Int region seqences. bRT domain region corresponds to the coding DNA sequences of the DNA/RNA polymerase domain (SUPERFAMILY entry no. SSF56672). cDonor organisms are abbreviated as follows: Li, Ligula intestinalis; Se, Spirometra erinaceieuropaei; Sp, Sparganum proliferum; and Ss, Schistocep…

## Sheet: Suppl Table S4
	Supplemental Table S4. Xia's saturation test for base substitutions and p-distances among full or nearly full copies of Se_Saci2 elements.
	Alignment (no. of sequences)	Iss	Std. error	Iss.cSym	P1a	Iss.cAsym	P2a	P-distance
	Se_Saci2-1 (10)	0.1752	0.0064	0.8342	0	0.7306	0	0.076 ± 0.002
	Se_Saci2-2 (8)	0.2591	0.0107	0.8463	0	0.7675	0	0.100 ± 0.003
	Se_Saci2-3 (6)	0.1757	0.006	0.8401	0	0.7933	0	0.082 ± 0.003
	Se_Saci2-4 (11)	1.1841	0.0147	0.835	0	0.711	0	0.077 ± 0.003
	Se_Saci2-5 (7)	0.1752	0.0058	0.8386	0	0.775	0	0.098 ± 0.003
	Se_Saci2-6a (4)	0.0823	0.0043	0.8505	0	0.8424	0	0.022 ± 0.002
	Se_Saci2-6b (8)	0.2987	0.015	0.8453	0	0.7641	0	0.067 ± 0.002
	Se_Saci2-7 (5)	0.1729	0.0065	0.841	0	0.8124	0	0.030 ± 0.002
	Se_Saci2-8 (5)	0.3124	0.0086	0.8407	0	0.8118	0	0.120 ± 0.004
	aThe statistical significant of differences between Iss and Iss.cSym (P1) or Iss and Iss.cAsym (P2) was examined by a two-tailed Student's t-test.
